# Supplementary material for: Soil depths and microhabitats shape soil and root-associated bacterial and archaeal communities more than crop rotation in wheat
Source: Front Microbiomes. 2024 Feb 5;3:1335791. doi: 10.3389/frmbi.2024.1335791 (PMC12993652; doi:10.3389/frmbi.2024.1335791)
Supplement: Supplementary file 2 [file Table_1.xlsx]

## Sheet: Table S1
	Supplementary Table 1. Overview of the number of samples obtained for 16S rRNA gene amplicon sequencing and their respective number of reads, amplicon sequencing variant (ASV) and taxa, grouped cropping history, microhabitat, or soil depth intervals.
	Group		Number of
			Samples	Reads	ASVs	Taxa
	Cropping history
	Wheat monoculture (WM)	All	60	4225409	37063	1695
		RA	20		18783
		RH	20		20972
		RP	20		14747
	Wheat rotation (WR)	All	60	4366161	38688	1773
		RA	20		20570
		RH	20		21066
		RP	20		14062
	Microhabitat
	Root-affected soil (RA)		40	2786440	31505	1587
	Rhizosphere (RH)		40	2949038	33474	1649
	Rhizoplane (RP)		40	2856092	23160	1521
	Soil depth interval (cm)	Soil layer
	0-15	L1	24	1780788	22702	1426
	15-30	L2	24	1623152	19391	1314
	30-60	L3	24	1719146	20388	1379
	60-90	L4	24	1745938	19376	1345
	90-120	L5	24	1722546	20336	1446

## Sheet: Table S2
	Supplementary Table 2. Alpha diversity results of the microbial community between crop rotational positions, wheat monoculture (WM), and wheat rotation (WR) in different microhabitats (RA = root-affected soil; RH = rhizosphere; and RP = rhizoplane) and soil depth intervals (L1 = 0-15 cm; L2 = 15-30 cm; L3 = 30-60 cm; L4 = 60-90 cm; L5 = 90-120 cm). Statistical significance p values < 0.05.
		Groups	p values
			Shannon (H')	Chao1 (S)	Pielou (J)
		Overall	0.16	0.2	0.17
		RA	0.011	0.021	0.038
		RH	0.13	0.19	0.11
		RP	0.55	0.37	0.53
		L1	0.38	0.59	0.71
		L2	0.71	0.93	0.35
		L3	0.29	0.29	0.29
		L4	0.35	0.16	0.59
		L5	0.59	0.63	0.89

## Sheet: Table S3
	Supplementary Table 3. PERMANOVA analysis based on Bray–Curtis distances (10,000 permutations) of the microbial community between crop rotational positions, wheat monoculture (WM), and wheat rotation (WR), to test the effect of soil depth intervals and microhabitat (RA = root-affected soil; RH = rhizosphere; and RP = rhizoplane), and the combined soil depth vs. microhabitat on the microbial commu…
	Group		Factor	R2	p adjusted
	All		Rotation	0.0491	<0.0001
			Microhabitat	0.09408	<0.0001
			Layer	0.15505	<0.0001
			Residuals	0.70178
	Rotations	WR	Microhabitat	0.1583	<0.0001
			Layer	0.18242	<0.0001
			Residuals	0.65928
		WM	Microhabitat	0.07969	<0.0001
			Layer	0.21018	<0.0001
			Residuals	0.71013
